# Supplementary material for: Determining Critical Thresholds of Environmental Flow Restoration Based on Planktonic Index of Biotic Integrity (P−IBI): A Case Study in the Typical Tributaries of Poyang Lake
Source: Int J Environ Res Public Health. 2022 Dec 22;20(1):169. doi: 10.3390/ijerph20010169 (PMC9820035; doi:10.3390/ijerph20010169)
Supplement: Supplementary file 1 [file ijerph-20-00169-s001.zip]

Archive with 1 entries (1 files):
- ijerph-2073505-supplementary.pdf
